# Supplementary material for: BrrA02.LMI1 Encodes a Homeobox Protein That Affects Leaf Margin Development in Brassica rapa
Source: Int J Mol Sci. 2023 Sep 18;24(18):14205. doi: 10.3390/ijms241814205 (PMC10532282; doi:10.3390/ijms241814205)
Supplement: Supplementary file 1 [file ijms-24-14205-s001.zip]

Archive with 2 entries (2 files):
- 820 supplemental Table-2230717.xlsx
- Supplementary Figures-20230721.pdf
