# Supplementary material for: BrrA02.LMI1 Encodes a Homeobox Protein That Affects Leaf Margin Development in Brassica rapa
Source: Int J Mol Sci. 2023 Sep 18;24(18):14205. doi: 10.3390/ijms241814205 (PMC10532282; doi:10.3390/ijms241814205)
Supplement: Supplementary file 1 [file ijms-24-14205-s001.zip › 820 supplemental Table-2230717.xlsx]

## Sheet: Table S1
Table S1 Primers used forgene amplification, qRT-PCR, and vector construction
Primer name	Sequence	Purpose
BrrA02.LMI1genomic-F	ATGGAATGGTCAATGACAAG	Gene ampification and sequencing
BrrA02.LMI1genomic-R	ATGGAATGGTCAATGACAAG
BrrA02.LMI1promoter-F	TCAATCCCGTGAAGTTAG
BrrA02.LMI1promoter-R	GAAGCGAGTTAAAGGAGC
BrrA02.LMI1-qRT-F	TTAGGCAAGAGTACGACC	Expression level analysis
BrrA02.LMI1-qRT-R	GAAGCTCCGTCGTGTCTT
GAPDH-F	CAGGTTTGGAATTGTCGAGG
GAPDH-R	GAGCTGTGGAAGCACCTTTC
ACTIN2 -F	GGTAACATTGTGCTCAGTGGTGG
ACTIN2 -R	AACGACCTTAATCTTCATGCTGC
p1301BrrA02.LMI1-F	TCGACTCTAGAGGATCCCCGGGTACCATGGAATGGTCAATGACAAG	Ovexpression vector constrcut
p1301BrrA02.LMI1-R	TGTTTGAACGATCGATCCACTAGTCTGGCAAGGCGGCCAGCTA
p1104BrrA02.LMI1-F	CTCGAGCTCAAGCTTCGAATTC ATGGAATGGTCAATGACAAG	Subcellular localization
p1104BrrA02.LMI1-R	CCGGGCCCGCGGTACCGTCGACgCTGGCAAGGCGGCCAGCTA
LUCBrrA02.LMI1-F	CAGCTATGACATGATTACGAATTCAACCCATAAGTAACATTAAA	Promoter Activity anaylsis
LUCBrrA02.LMI1-R	GTTTTTGGCGTCTTCCATGAATTCTTCTTTTGTTTTGTTTTCAG
pTY-BrrA02.LMI1-1	TTAACTCGCTTCATAGCTTCAACTATGATCCTTATGCAGCGCTGCATAAGGATCATAGTTGAAGCTATGAAGCGAGTTAA	VIGS assay
pTY-BrrA02.LMI1-2	TTAGGCAAGAGTACGACCTCGTTTCTAGAGAGAAGCAGATATCTGCTTCTCTCTAGAAACGAGGTCGTACTCTTGCCTAA
BrrA02.LMI1GUS-F	AGTGCCAAGCTCTAGTTAATTAAAACCCATAAGTAACATTAAA	GUS staining
BrrA02.LMI1GUS-R	CCCGGGGATCGATCCTCTAGATTCTTTTGTTTTGTTTTCAG
